# Supplementary material for: Perceptions of hypnotherapy for children with functional abdominal pain: a qualitative study
Source: Fam Pract. 2025 Aug 26;42(5):cmaf066. doi: 10.1093/fampra/cmaf066 (PMC12411915; doi:10.1093/fampra/cmaf066)
Supplement: cmaf066_Supplementary_Data [file cmaf066_supplementary_data.zip]

Archive with 2 entries (2 files):
- COREQ_Checklist.pdf
- Supplemental_material.pdf
